# Supplementary material for: Cross-sectional white matter microstructure differences in age and trait mindfulness
Source: PLoS One. 2018 Oct 15;13(10):e0205718. doi: 10.1371/journal.pone.0205718 (PMC6188777; doi:10.1371/journal.pone.0205718)
Supplement: S1 File — Minimal data set for Tables 1–4 and Figs 1–5, and the supplementary figures (S1–S4 Figs). (XLSX) [file pone.0205718.s005.xlsx]

## Sheet: 工作表1
Subject number	Gender	Age	MoCA	BDI-II	MAAS	PSQI	FA	MD	RD	AD		FA(tract specific)	Anterior corona radiata L	Anterior corona radiata R	Anterior limb of internal capsule L	Anterior limb of internal capsule R	Body of corpus callosum	Cerebral peduncle L	Cerebral peduncle R	Cingulum (cingulate gyrus) L	Cingulum (cingulate gyrus) R	Cingulum (hippocampus) L	Cingulum (hippocampus) R	Corticospinal tract L	Corticospinal tract R	External capsule L	External capsule R	Fornix (column and body of fornix)	Fornix (cres) _ Stria terminalis (can not be resolved with current resolution) L	Fornix (cres) _ Stria terminalis (can not be resolved with current resolution) R	Genu of corpus callosum	Inferior cerebellar peduncle L	Inferior cerebellar peduncle R	Medial lemniscus L	Medial lemniscus R	Middle cerebellar peduncle	Pontine crossing tract (a part of MCP)	Posterior corona radiata L	Posterior corona radiata R	Posterior limb of internal capsule L	Posterior limb of internal capsule R	Posterior thalamic radiation (include optic radiation) L	Posterior thalamic radiation (include optic radiation) R	Retrolenticular part of internal capsule L	Retrolenticular part of internal capsule R	Sagittal stratum (include inferior longitidinal fasciculus and inferior fronto-occipital fasciculus) L	Sagittal stratum (include inferior longitidinal fasciculus and inferior fronto-occipital fasciculus) R	Splenium of corpus callosum	Superior cerebellar peduncle L
1	1	64	29	3	73	1	0.429752	0.000783	0.000584	0.00116119			0.42199	0.43421	0.55564	0.53306	0.64267	0.63543	0.62718	0.56301	0.51947	0.46641	0.43526	0.60653	0.57028	0.44319	0.4302	0.34025	0.46611	0.48586	0.64657	0.4927	0.48818	0.61607	0.59849	0.61302	0.54087	0.46145	0.44609	0.63324	0.63059	0.5358	0.5454	0.55691	0.54494	0.4844	0.46382	0.72898	0.66912
2	1	53	26	0	66	4	0.428356	0.00076	0.000565	0.0011244			0.41659	0.44494	0.50448	0.50537	0.68182	0.61331	0.6236	0.58957	0.53623	0.39185	0.40273	0.51148	0.4985	0.41687	0.42437	0.35442	0.48537	0.4997	0.68244	0.43999	0.42821	0.51819	0.53054	0.56749	0.46306	0.44571	0.45266	0.60754	0.6028	0.5385	0.56103	0.53425	0.52639	0.49245	0.47988	0.71582	0.55797
3	1	55	28	2	66	5	0.430014	0.000772	0.000574	0.00114833			0.41996	0.43087	0.52431	0.54367	0.62817	0.67703	0.68435	0.56023	0.5006	0.45957	0.4686	0.59625	0.58117	0.42944	0.41879	0.3282	0.48952	0.50655	0.64373	0.51339	0.5081	0.61842	0.62799	0.59801	0.52163	0.43674	0.47165	0.66249	0.66399	0.51044	0.5108	0.53632	0.52847	0.45377	0.45233	0.72707	0.64053
4	0	62	29	1	73	1	0.439398	0.000745	0.000551	0.00111318			0.42072	0.44532	0.54857	0.55414	0.67511	0.66538	0.6695	0.55685	0.52211	0.49084	0.52455	0.54752	0.53087	0.44582	0.44051	0.34167	0.50093	0.52069	0.67197	0.46925	0.45912	0.57089	0.56113	0.55311	0.46127	0.49061	0.48641	0.66752	0.66283	0.55734	0.54144	0.56847	0.56229	0.5058	0.51768	0.72328	0.62653
5	0	65	29	1	88	1	0.421518	0.000766	0.000574	0.00112125			0.44339	0.45855	0.52808	0.5225	0.67491	0.64432	0.64057	0.57986	0.51708	0.43253	0.44669	0.55144	0.53165	0.40023	0.39463	0.37621	0.49909	0.4861	0.67486	0.43351	0.42893	0.59128	0.58289	0.55392	0.50578	0.43633	0.45413	0.61547	0.59652	0.53826	0.54594	0.54113	0.52357	0.48529	0.47406	0.70714	0.54831
6	0	66	27	13	60	13	0.439046	0.000749	0.000553	0.00111754			0.41428	0.44964	0.52879	0.53997	0.67638	0.66977	0.66348	0.59004	0.54706	0.55051	0.53728	0.55477	0.52649	0.431	0.43137	0.293	0.5303	0.50945	0.66896	0.46966	0.47794	0.56689	0.57778	0.57749	0.48169	0.48869	0.52796	0.66452	0.66151	0.55642	0.55279	0.59054	0.56448	0.51692	0.48183	0.7425	0.59398
7	1	63	28	7	67	5	0.429733	0.000771	0.000573	0.00114716			0.43318	0.42719	0.54171	0.528	0.67351	0.65973	0.65543	0.55899	0.49172	0.42191	0.42189	0.55095	0.52631	0.43467	0.42197	0.28563	0.47015	0.48423	0.67777	0.49939	0.47794	0.58633	0.57912	0.57771	0.48351	0.47021	0.48866	0.64628	0.62175	0.54704	0.54624	0.53144	0.51133	0.48888	0.47015	0.72589	0.62904
8	1	65	24	0	43	13	0.422737	0.000758	0.000568	0.0011164			0.41974	0.44168	0.51569	0.51731	0.62454	0.6257	0.63795	0.55476	0.5188	0.45795	0.49675	0.58385	0.5659	0.41092	0.40241	0.38516	0.50641	0.52048	0.64495	0.44713	0.45974	0.61231	0.59745	0.56588	0.45966	0.42387	0.43882	0.59022	0.61422	0.56994	0.55145	0.54323	0.53981	0.51087	0.50036	0.72665	0.62009
9	1	71	26	5	57	4	0.438475	0.000748	0.000551	0.00111357			0.4747	0.491	0.55478	0.56466	0.66328	0.6474	0.64621	0.62537	0.58533	0.48963	0.55974	0.5412	0.5207	0.44112	0.43921	0.35189	0.48173	0.49734	0.68261	0.49781	0.4695	0.60804	0.58168	0.58978	0.44336	0.46234	0.47797	0.65066	0.65193	0.54801	0.56899	0.56695	0.55032	0.51186	0.51388	0.742	0.66127
10	0	66	30	8	63	4	0.426872	0.000766	0.000572	0.00112954			0.43673	0.4664	0.53574	0.53873	0.5981	0.66018	0.65477	0.55927	0.51928	0.43555	0.46517	0.55084	0.55088	0.4195	0.42208	0.27926	0.47501	0.52122	0.65152	0.46154	0.46036	0.62388	0.5941	0.57252	0.46142	0.43433	0.44236	0.65133	0.64984	0.54314	0.56618	0.55519	0.55671	0.4864	0.51158	0.73512	0.58163
11	0	52	26	0	68	2	0.456923	0.000723	0.000523	0.00108987			0.47214	0.46731	0.55814	0.54894	0.66958	0.66097	0.64894	0.59311	0.55654	0.48381	0.49065	0.53575	0.50104	0.444	0.44158	0.45653	0.53457	0.53742	0.70405	0.47007	0.46009	0.53484	0.53464	0.57639	0.49478	0.47836	0.49594	0.63333	0.63291	0.62142	0.62636	0.58487	0.56378	0.57293	0.54155	0.75031	0.61758
12	0	54	28	0	66	6	0.429175	0.000766	0.00057	0.00113488			0.41884	0.43563	0.55083	0.54795	0.65126	0.64442	0.65832	0.52394	0.48666	0.45208	0.44064	0.56771	0.53216	0.42069	0.41203	0.36602	0.4998	0.50252	0.65425	0.51248	0.48251	0.60373	0.58254	0.58203	0.45356	0.50003	0.47642	0.65952	0.65446	0.55614	0.55059	0.55787	0.51913	0.49247	0.49194	0.70388	0.63151
13	0	65	29	1	69	2	0.453801	0.000725	0.000527	0.00109315			0.45846	0.47195	0.58564	0.57439	0.70194	0.63792	0.65257	0.60549	0.57055	0.43958	0.47415	0.55672	0.53665	0.44447	0.44018	0.43656	0.5174	0.54093	0.6982	0.52451	0.49384	0.57877	0.56736	0.59806	0.46441	0.48765	0.49458	0.65643	0.6548	0.58198	0.6039	0.58639	0.55879	0.51699	0.51239	0.75738	0.58144
14	0	56	27	5	47	6	0.42823	0.000764	0.00057	0.00113372			0.42901	0.44677	0.53305	0.53772	0.63784	0.67149	0.67284	0.51116	0.48806	0.41127	0.40968	0.53869	0.53943	0.39266	0.39368	0.31886	0.47025	0.45904	0.67279	0.50158	0.47653	0.5852	0.58375	0.56336	0.47273	0.48926	0.48046	0.65674	0.65253	0.54431	0.55483	0.55112	0.55756	0.47064	0.48098	0.71477	0.6154
15	1	63	30	10	57	9	0.450561	0.000759	0.000553	0.00114825			0.43398	0.44379	0.57188	0.58975	0.67663	0.64388	0.65147	0.60798	0.5569	0.45919	0.48876	0.56885	0.52748	0.45529	0.44224	0.39172	0.5181	0.52067	0.67703	0.48278	0.45339	0.57806	0.55875	0.58663	0.48859	0.4728	0.48477	0.6499	0.64423	0.57587	0.59361	0.56142	0.54321	0.52651	0.52226	0.74534	0.64293
16	1	69	27	6	64	6	0.421356	0.000787	0.00059	0.00115905			0.41399	0.42696	0.55433	0.53851	0.65358	0.63458	0.64041	0.58746	0.54154	0.42557	0.44427	0.53426	0.53016	0.43216	0.4206	0.34515	0.47368	0.46199	0.64655	0.44599	0.43561	0.56416	0.56275	0.55903	0.44673	0.43198	0.45291	0.61564	0.62846	0.51354	0.50431	0.54608	0.53342	0.48954	0.49576	0.72946	0.59088
17	1	63	25	10	48	3	0.384497	0.000833	0.000647	0.00118115			0.36151	0.37198	0.44377	0.45985	0.57849	0.59246	0.59842	0.51075	0.46629	0.47353	0.45798	0.53317	0.5518	0.374	0.38119	0.37082	0.47998	0.4704	0.57618	0.46682	0.44422	0.5652	0.53309	0.56563	0.45052	0.40612	0.40798	0.55466	0.55542	0.44334	0.44932	0.47787	0.47123	0.38337	0.3699	0.64611	0.60562
18	1	67	27	0	55	7	0.445068	0.000743	0.000545	0.00111589			0.44556	0.45305	0.51491	0.52653	0.69997	0.65463	0.65835	0.61025	0.56274	0.50475	0.5368	0.54535	0.53399	0.40777	0.42123	0.35521	0.51169	0.51499	0.70202	0.47005	0.47837	0.59428	0.58535	0.60925	0.50876	0.4747	0.51125	0.62337	0.62983	0.57445	0.58305	0.56492	0.55449	0.51533	0.50424	0.75535	0.62805
19	1	72	28	0	80	3	0.460176	0.00075	0.000542	0.00114764			0.47319	0.48379	0.59265	0.58335	0.69876	0.69465	0.70014	0.61018	0.5577	0.51489	0.50835	0.61288	0.59485	0.45021	0.44308	0.40083	0.50246	0.51301	0.72545	0.5223	0.52727	0.63053	0.60766	0.63143	0.48864	0.48644	0.49527	0.66905	0.6724	0.57763	0.56901	0.581	0.55255	0.52396	0.51203	0.75697	0.68056
20	0	70	28	1	76	6	0.392588	0.000808	0.000624	0.0011534			0.37173	0.38435	0.51166	0.51689	0.56029	0.62488	0.62884	0.51331	0.46221	0.43873	0.47416	0.48707	0.49671	0.38726	0.38451	0.33795	0.45479	0.47592	0.61889	0.45114	0.44708	0.57718	0.56472	0.55987	0.41077	0.41007	0.40923	0.61046	0.60717	0.47238	0.47774	0.5061	0.49176	0.42413	0.45354	0.67009	0.61844
21	0	63	25	10	56	9	0.436582	0.000757	0.00056	0.00113246			0.44558	0.44947	0.52961	0.53828	0.65641	0.67395	0.67013	0.5301	0.48898	0.45723	0.46921	0.56319	0.54041	0.42905	0.40746	0.34381	0.48527	0.48977	0.69824	0.52324	0.50217	0.58687	0.57495	0.56672	0.45735	0.48183	0.50918	0.65118	0.6466	0.55205	0.56931	0.56558	0.55074	0.4994	0.50986	0.75964	0.63466
22	1	49	27	9	56	14	0.460506	0.000745	0.000536	0.00114079			0.48476	0.48517	0.57552	0.56943	0.71444	0.69478	0.67653	0.58385	0.56226	0.46562	0.4793	0.56635	0.53415	0.42101	0.41218	0.50735	0.52292	0.53981	0.72277	0.51866	0.49316	0.62716	0.6117	0.58168	0.45071	0.4815	0.50163	0.66859	0.64945	0.56161	0.568	0.54657	0.52684	0.51084	0.52801	0.72807	0.62873
23	0	65	26	11	60	5	0.455085	0.000729	0.000529	0.00110118			0.46203	0.47797	0.52692	0.54282	0.68843	0.66715	0.66842	0.61172	0.55692	0.43568	0.45625	0.56318	0.55609	0.43557	0.42631	0.37346	0.48491	0.50402	0.69607	0.46576	0.45408	0.5783	0.5531	0.59662	0.49057	0.47877	0.4883	0.65487	0.66818	0.55698	0.55783	0.56848	0.55638	0.51936	0.52734	0.74876	0.61124
24	0	67	30	9	57	6	0.43227	0.000762	0.000566	0.00113098			0.42265	0.43206	0.54439	0.5481	0.66445	0.64994	0.6632	0.54613	0.5032	0.442	0.44222	0.54241	0.52148	0.40764	0.41434	0.40349	0.48508	0.47807	0.6782	0.49727	0.4942	0.59269	0.57697	0.5895	0.46317	0.4332	0.44934	0.6312	0.63037	0.53596	0.56768	0.54669	0.53867	0.49636	0.48723	0.73479	0.67385
25	0	64	27	3	75	2	0.444431	0.000745	0.000545	0.001114			0.44723	0.45335	0.541	0.54464	0.66867	0.6599	0.642	0.58254	0.5429	0.49283	0.49115	0.53041	0.51684	0.42325	0.43642	0.40646	0.48349	0.50731	0.681	0.44346	0.46336	0.55381	0.55704	0.56677	0.47846	0.45797	0.4991	0.62997	0.62117	0.5586	0.55818	0.5445	0.56352	0.51472	0.53029	0.74022	0.62502
26	0	59	26	12	51	5	0.415188	0.000766	0.000578	0.00111992			0.39307	0.41519	0.52644	0.51436	0.62382	0.63792	0.63837	0.56698	0.49619	0.46988	0.47537	0.54974	0.55201	0.40873	0.4075	0.43156	0.47278	0.50349	0.65303	0.46789	0.45394	0.5378	0.52855	0.57107	0.49001	0.41388	0.4426	0.62153	0.62305	0.52266	0.54162	0.53894	0.50655	0.47488	0.43805	0.71711	0.59835
27	0	72	27	3	65	5	0.408843	0.000809	0.000618	0.00117791			0.39803	0.38866	0.54892	0.5109	0.58602	0.66245	0.65711	0.54339	0.48861	0.47369	0.49869	0.53778	0.55762	0.38853	0.39283	0.23904	0.44223	0.44331	0.62656	0.46544	0.45156	0.59512	0.5856	0.56826	0.47832	0.49361	0.472	0.63898	0.62573	0.48975	0.51154	0.53813	0.52874	0.47056	0.45624	0.63347	0.61904
28	1	73	27	1	70	6	0.421407	0.00078	0.000587	0.0011494			0.41748	0.43878	0.57442	0.5788	0.61396	0.66465	0.66672	0.55641	0.5151	0.48742	0.43969	0.57295	0.56327	0.39391	0.39259	0.25105	0.45492	0.47296	0.62235	0.48239	0.50469	0.62398	0.6272	0.57231	0.46974	0.45128	0.45917	0.67548	0.68222	0.524	0.55643	0.54505	0.56319	0.48423	0.49794	0.7221	0.62263
29	1	72	27	7	49	7	0.391229	0.000826	0.000638	0.00117138			0.36851	0.38529	0.45204	0.48305	0.60876	0.61649	0.61474	0.55283	0.49739	0.43237	0.47573	0.5414	0.54432	0.40292	0.40198	0.35339	0.42808	0.46033	0.61939	0.46775	0.44798	0.56143	0.53798	0.57272	0.47511	0.38829	0.4061	0.58677	0.59952	0.46159	0.44929	0.49772	0.47716	0.40456	0.4379	0.72355	0.61612
30	0	69	26	1	88	3	0.421521	0.000772	0.000579	0.00112933			0.40152	0.42656	0.51651	0.52107	0.63516	0.63517	0.63752	0.55912	0.50774	0.43026	0.45112	0.58154	0.54108	0.40269	0.40082	0.37492	0.50079	0.50997	0.62453	0.45252	0.44935	0.55144	0.55913	0.58943	0.49621	0.40716	0.40423	0.6195	0.6033	0.52738	0.54461	0.54533	0.53245	0.48249	0.49045	0.64559	0.62512
31	1	68	25	0	75	4	0.386586	0.000845	0.000656	0.00120029			0.35161	0.36021	0.51491	0.5071	0.57873	0.63935	0.6264	0.54104	0.5117	0.39733	0.43986	0.5349	0.50506	0.39362	0.38929	0.29259	0.4572	0.47363	0.5909	0.4618	0.44271	0.56163	0.5544	0.52101	0.45391	0.41042	0.43918	0.63	0.62212	0.50076	0.48222	0.51182	0.48834	0.43832	0.43414	0.67069	0.59643
32	1	66	25	10	63	5	0.397557	0.000832	0.000638	0.00119231			0.3696	0.39697	0.4762	0.48849	0.59885	0.63121	0.62663	0.51805	0.51242	0.46512	0.45646	0.53904	0.52162	0.38817	0.37727	0.24353	0.45929	0.47374	0.59028	0.47041	0.45165	0.59888	0.57699	0.58097	0.46662	0.39845	0.39606	0.59707	0.60225	0.50387	0.51708	0.49799	0.48285	0.44504	0.43683	0.69484	0.65268
33	0	61	25	3	56	9	0.435726	0.000767	0.000567	0.00114666			0.43234	0.45776	0.53697	0.54548	0.67436	0.65531	0.64969	0.57102	0.5203	0.53878	0.50955	0.55625	0.52944	0.44156	0.43992	0.32941	0.48976	0.51478	0.68422	0.4665	0.45492	0.56126	0.54731	0.57763	0.47922	0.48929	0.49418	0.66655	0.66813	0.54544	0.53532	0.57417	0.51052	0.49268	0.4895	0.74687	0.65414
34	1	50	25	12	48	11	0.434878	0.000769	0.000569	0.00114896			0.41217	0.43998	0.561	0.58664	0.67506	0.66897	0.68266	0.55897	0.52057	0.47255	0.44861	0.57378	0.58167	0.4253	0.40773	0.37201	0.509	0.51562	0.6863	0.49486	0.49743	0.5967	0.58976	0.57225	0.49904	0.44628	0.45324	0.67866	0.67459	0.54108	0.55062	0.54962	0.52233	0.48868	0.47034	0.73268	0.63939
35	0	58	22	10	60	6	0.436116	0.00075	0.000555	0.00111608			0.45828	0.452	0.53771	0.53572	0.66633	0.6263	0.64486	0.58063	0.5521	0.50792	0.52922	0.55849	0.55297	0.43449	0.41841	0.38352	0.5151	0.509	0.68807	0.4694	0.47298	0.55667	0.54416	0.58544	0.51533	0.45961	0.45591	0.63104	0.63172	0.54627	0.54703	0.57682	0.53168	0.50143	0.4796	0.73791	0.61223
36	1	74	25	11	65	7	0.423008	0.000783	0.000587	0.0011483			0.40376	0.4098	0.52539	0.54222	0.65647	0.65221	0.67745	0.54064	0.49875	0.47954	0.53031	0.54933	0.53961	0.42431	0.42896	0.3239	0.4482	0.46568	0.65003	0.49614	0.48537	0.6193	0.61037	0.57734	0.47185	0.4613	0.48921	0.64605	0.66901	0.52461	0.54283	0.54983	0.54462	0.48053	0.47427	0.71521	0.6219
37	1	62	24	2	72	3	0.404593	0.000801	0.000609	0.00115813			0.42111	0.42917	0.50375	0.50039	0.63326	0.63561	0.63478	0.56557	0.51343	0.42312	0.41678	0.57733	0.56159	0.39439	0.39795	0.34206	0.47097	0.48502	0.65052	0.44799	0.40752	0.55729	0.5562	0.56397	0.49885	0.4143	0.42775	0.62258	0.61526	0.48347	0.47308	0.50741	0.47806	0.44374	0.45417	0.69923	0.58254
38	1	68	28	0	90	1	0.442412	0.000754	0.000556	0.00112783			0.46156	0.47286	0.55296	0.55021	0.67037	0.65168	0.65042	0.60737	0.53888	0.4378	0.49347	0.54598	0.54315	0.44335	0.43288	0.38382	0.5065	0.49562	0.69521	0.49026	0.47253	0.6048	0.5883	0.56968	0.45459	0.47197	0.46634	0.62977	0.62664	0.55366	0.56598	0.56539	0.55799	0.49921	0.49943	0.73404	0.62967
39	0	51	27	9	64	11	0.455767	0.000757	0.000548	0.00114755			0.50419	0.49896	0.54928	0.54674	0.68702	0.6675	0.67356	0.62088	0.58078	0.4884	0.51287	0.53039	0.51564	0.43695	0.43731	0.37379	0.49315	0.50814	0.73518	0.48628	0.49128	0.59075	0.582	0.58183	0.44186	0.49194	0.50183	0.68076	0.65899	0.59129	0.59252	0.60274	0.57919	0.50218	0.51975	0.73947	0.61007
40	0	56	24	0	49	4	0.437954	0.000762	0.000562	0.00113541			0.46662	0.49102	0.54021	0.54999	0.63667	0.66505	0.65077	0.57808	0.52163	0.46269	0.49403	0.53912	0.53181	0.4398	0.42272	0.41855	0.49953	0.50811	0.69473	0.4931	0.48219	0.59368	0.5868	0.56603	0.46001	0.46116	0.47052	0.64531	0.64177	0.55664	0.54631	0.56447	0.52449	0.50043	0.52931	0.72909	0.62012
41	1	52	27	2	53	3	0.471572	0.000704	0.000501	0.00108723			0.50865	0.51598	0.55576	0.56497	0.73807	0.66714	0.67246	0.63501	0.57485	0.49323	0.49826	0.57791	0.52701	0.45642	0.46127	0.48443	0.54692	0.53605	0.73155	0.50944	0.50903	0.60476	0.58146	0.58585	0.50331	0.49777	0.51403	0.65815	0.65001	0.57083	0.58506	0.58997	0.56187	0.53399	0.52863	0.7625	0.61777
42	0	58	27	8	48	2	0.421796	0.000776	0.00058	0.00114258			0.46187	0.4507	0.54332	0.5305	0.63714	0.6416	0.62712	0.55402	0.51713	0.47757	0.45732	0.55022	0.52966	0.40408	0.41033	0.35867	0.4833	0.4967	0.67095	0.45453	0.44295	0.57294	0.56306	0.55388	0.43677	0.42575	0.44522	0.65252	0.63756	0.54033	0.54053	0.53277	0.50996	0.48088	0.46959	0.70213	0.60625
43	0	62	29	13	65	7	0.408468	0.000796	0.000603	0.00115496			0.38328	0.39905	0.50278	0.50634	0.63424	0.65763	0.63914	0.52047	0.47745	0.4129	0.4219	0.53417	0.5365	0.40432	0.38732	0.38396	0.51054	0.50469	0.62518	0.43539	0.43249	0.56681	0.55793	0.57027	0.45006	0.45121	0.45826	0.63725	0.64661	0.50835	0.50953	0.5282	0.51499	0.48905	0.45862	0.70404	0.57596
44	0	47	27	5	68	6	0.464489	0.000729	0.000524	0.00111702			0.47308	0.47231	0.55703	0.56017	0.71364	0.63324	0.62779	0.58506	0.52777	0.50323	0.48748	0.5019	0.51737	0.45713	0.45321	0.45658	0.51853	0.54618	0.70786	0.47473	0.44706	0.59649	0.56716	0.57522	0.46376	0.50927	0.50555	0.64417	0.6364	0.57316	0.59627	0.56088	0.53944	0.51053	0.50472	0.72045	0.59957
45	0	56	28	11	50	4	0.420734	0.000756	0.000567	0.0011072			0.43046	0.44452	0.53056	0.54234	0.6494	0.62832	0.63999	0.51619	0.47945	0.44186	0.46545	0.5418	0.51375	0.39702	0.41054	0.42666	0.47253	0.49238	0.66157	0.47973	0.47798	0.56861	0.56415	0.5712	0.46712	0.44326	0.45241	0.59822	0.60996	0.55947	0.57137	0.54527	0.52241	0.48101	0.47848	0.70748	0.59849
46	1	77	26	4	77	7	0.432024	0.000767	0.000571	0.00114204			0.42024	0.4442	0.56794	0.56281	0.64014	0.66766	0.66462	0.55216	0.51364	0.48106	0.453	0.57922	0.54696	0.42078	0.41741	0.27578	0.50717	0.53521	0.65717	0.47422	0.47622	0.63877	0.62019	0.56227	0.47016	0.44948	0.46211	0.67317	0.66598	0.54808	0.55003	0.56531	0.55631	0.48679	0.4863	0.74337	0.63294
47	1	57	28	2	79	3	0.452891	0.000743	0.000541	0.00112258			0.49045	0.49078	0.56238	0.54677	0.68743	0.65932	0.67446	0.59379	0.55459	0.52672	0.49032	0.57094	0.56291	0.45263	0.44168	0.34826	0.4924	0.48998	0.72019	0.46472	0.48218	0.61975	0.58095	0.58708	0.48603	0.46474	0.47479	0.6477	0.64533	0.57349	0.56766	0.56948	0.58661	0.52798	0.54132	0.76063	0.60316
48	0	69	23	2	71	4	0.433792	0.000753	0.000559	0.00112079			0.47129	0.49326	0.56871	0.57649	0.64879	0.63541	0.62254	0.55314	0.50737	0.46419	0.44328	0.56908	0.57231	0.44158	0.43341	0.40805	0.49255	0.51218	0.6857	0.48034	0.45324	0.60541	0.59161	0.59404	0.47114	0.45181	0.46224	0.6378	0.63135	0.53158	0.54583	0.58738	0.55641	0.50739	0.50422	0.74597	0.62733
49	0	62	26	3	84	9	0.400065	0.000796	0.000611	0.00114308			0.3887	0.39463	0.52468	0.50556	0.59428	0.63431	0.65311	0.53248	0.48514	0.52048	0.53075	0.5908	0.5557	0.39323	0.4129	0.26247	0.43911	0.48324	0.6005	0.48888	0.4676	0.57007	0.55756	0.56953	0.48663	0.37865	0.39043	0.62598	0.62052	0.49995	0.50757	0.539	0.49841	0.44579	0.44125	0.68666	0.60979
50	0	53	28	6	53	2	0.438375	0.000739	0.000545	0.00110075			0.46609	0.45804	0.55359	0.55231	0.66583	0.65672	0.64307	0.55983	0.51767	0.47356	0.51619	0.53812	0.53707	0.416	0.4309	0.44714	0.55827	0.56449	0.68788	0.47242	0.45116	0.57917	0.56063	0.5748	0.50426	0.43968	0.46568	0.65272	0.63902	0.5612	0.54416	0.56121	0.55518	0.50876	0.52385	0.73192	0.61007
51	1	41	26	13	43	9	0.467815	0.000736	0.000525	0.00112985			0.48777	0.49574	0.5551	0.55892	0.73231	0.68045	0.68726	0.5869	0.52492	0.52572	0.53386	0.58364	0.54844	0.44141	0.44097	0.38001	0.52503	0.53237	0.73571	0.49012	0.48371	0.61245	0.59393	0.5983	0.48563	0.49682	0.50817	0.66442	0.66772	0.6019	0.60487	0.58543	0.56772	0.55915	0.53481	0.76269	0.63776
52	1	64	26	0	56	5	0.428457	0.000774	0.000577	0.00114734			0.42477	0.41617	0.52337	0.51783	0.66656	0.663	0.65284	0.55862	0.51708	0.42787	0.45081	0.54975	0.52549	0.41657	0.41579	0.38898	0.47435	0.50156	0.67511	0.48078	0.46887	0.57941	0.56563	0.56292	0.4775	0.44661	0.48195	0.63482	0.62508	0.53564	0.53538	0.54925	0.5329	0.51541	0.49343	0.72868	0.63074
53	1	55	27	2	78	7	0.457876	0.000758	0.000547	0.00115086			0.44916	0.47097	0.57062	0.57497	0.66802	0.68091	0.6818	0.59965	0.54664	0.47677	0.50075	0.5944	0.5739	0.45083	0.44442	0.41437	0.49922	0.50462	0.70274	0.50944	0.48969	0.59078	0.58651	0.60159	0.50636	0.46204	0.47651	0.66653	0.67204	0.57197	0.58055	0.57866	0.56707	0.51587	0.50916	0.73329	0.62324
54	0	50	29	3	62	5	0.455501	0.000729	0.000529	0.00110886			0.43826	0.46406	0.55626	0.56389	0.69961	0.67661	0.68385	0.55923	0.50585	0.50205	0.52591	0.56217	0.54748	0.43707	0.43346	0.45221	0.57497	0.58341	0.70832	0.48034	0.45806	0.59493	0.57913	0.59251	0.50526	0.49542	0.4913	0.64115	0.65813	0.54841	0.56955	0.56009	0.55234	0.51471	0.52275	0.73971	0.62739
55	1	41	28	4	60	7	0.453659	0.000733	0.000532	0.00111331			0.47117	0.4738	0.56289	0.55534	0.71517	0.67909	0.68064	0.59822	0.5358	0.46555	0.51129	0.5661	0.55416	0.45086	0.43726	0.4082	0.50681	0.49568	0.72099	0.42287	0.41611	0.59062	0.58117	0.59256	0.46586	0.45929	0.477	0.6483	0.64986	0.57378	0.56955	0.5574	0.52485	0.53863	0.50805	0.75206	0.57374
56	1	40	23	2	67	2	0.435275	0.000762	0.000564	0.00113592			0.44128	0.43454	0.5407	0.55028	0.67556	0.6714	0.68636	0.57568	0.50885	0.45435	0.47124	0.56872	0.56278	0.43798	0.43213	0.33256	0.4967	0.50632	0.6782	0.44641	0.44505	0.61001	0.61414	0.57259	0.45995	0.45454	0.46081	0.64962	0.6525	0.56182	0.56373	0.55779	0.53328	0.50398	0.49538	0.72733	0.61072
57	0	51	26	7	55	8	0.437009	0.000756	0.000558	0.00112577			0.45989	0.47381	0.55592	0.54554	0.65818	0.64757	0.65047	0.57705	0.53286	0.43698	0.47498	0.54141	0.5138	0.43726	0.4321	0.41297	0.53332	0.5597	0.66837	0.43953	0.44472	0.58738	0.57068	0.56731	0.47858	0.4722	0.4624	0.65729	0.65962	0.54315	0.55935	0.55339	0.52653	0.49388	0.4817	0.71256	0.58768
58	0	41	24	2	49	5	0.431131	0.000754	0.00056	0.00111823			0.43677	0.43154	0.50425	0.52117	0.67696	0.64283	0.63936	0.53344	0.48204	0.43745	0.44913	0.55568	0.5413	0.4232	0.4115	0.38274	0.49532	0.5055	0.66188	0.45398	0.4606	0.5725	0.5641	0.57617	0.48406	0.42468	0.45156	0.62689	0.63843	0.52947	0.53725	0.54231	0.49157	0.47113	0.46805	0.72408	0.57862
59	0	47	29	2	59	4	0.42802	0.000754	0.000562	0.00111753			0.43551	0.43012	0.50631	0.51991	0.67611	0.6417	0.63682	0.53568	0.47675	0.42702	0.44347	0.56283	0.54744	0.42468	0.41225	0.37708	0.48084	0.50368	0.65873	0.46138	0.45451	0.55842	0.55678	0.56973	0.49626	0.42448	0.45164	0.61428	0.62659	0.53062	0.53741	0.54143	0.49343	0.48193	0.47282	0.71632	0.57943
60	1	61	27	0	70	8	0.440439	0.000739	0.000544	0.00110591			0.48966	0.48643	0.54798	0.55769	0.69564	0.63659	0.65445	0.60069	0.52907	0.49984	0.53963	0.55446	0.56168	0.43189	0.42166	0.34363	0.48362	0.51155	0.69681	0.44522	0.42697	0.61865	0.60804	0.59012	0.46647	0.44779	0.46259	0.65074	0.65427	0.56274	0.55933	0.55913	0.54708	0.50203	0.49042	0.74892	0.60152
61	1	54	25	9	60	2	0.435734	0.000755	0.000558	0.00112882			0.43383	0.44191	0.56174	0.56754	0.64307	0.66344	0.66642	0.55426	0.50154	0.45191	0.45124	0.54744	0.54044	0.43826	0.41896	0.39566	0.50948	0.50591	0.67038	0.46349	0.46782	0.57132	0.57643	0.59531	0.48691	0.47764	0.47632	0.6755	0.67023	0.5404	0.54485	0.55604	0.54722	0.50001	0.4881	0.75291	0.59817
62	1	48	29	5	45	13	0.458862	0.000738	0.000535	0.0011222			0.46757	0.4756	0.54564	0.54228	0.70109	0.68067	0.67224	0.60578	0.54707	0.50179	0.50543	0.56019	0.53717	0.43124	0.4141	0.46885	0.50095	0.52311	0.71752	0.47327	0.45594	0.61939	0.58999	0.56724	0.44337	0.5013	0.50236	0.65279	0.63537	0.58685	0.60452	0.55503	0.53845	0.48986	0.48854	0.7513	0.62235
63	0	41	25	11	53	9	0.411903	0.00081	0.000611	0.00118642			0.40323	0.41597	0.50624	0.50241	0.66809	0.64031	0.64129	0.57035	0.50773	0.4611	0.48162	0.53357	0.50718	0.3935	0.3827	0.41013	0.47001	0.49371	0.64427	0.43288	0.45929	0.55571	0.55389	0.54485	0.45537	0.42535	0.42959	0.61643	0.61118	0.48338	0.47384	0.5016	0.46335	0.46319	0.44998	0.668	0.6059
64	0	41	28	3	53	5	0.455814	0.00074	0.000537	0.00112417			0.46409	0.47873	0.5632	0.55122	0.70396	0.63942	0.63415	0.62116	0.56541	0.48467	0.51219	0.51027	0.48862	0.45864	0.45342	0.44054	0.49616	0.48294	0.71684	0.47948	0.44899	0.58466	0.56054	0.58249	0.47048	0.47017	0.49693	0.62709	0.63217	0.56943	0.55243	0.56332	0.54391	0.51528	0.49641	0.74795	0.5668
65	0	48	29	5	67	10	0.461304	0.000732	0.000529	0.00111922			0.45837	0.50842	0.57807	0.58345	0.72143	0.68303	0.6963	0.61274	0.56492	0.4852	0.48174	0.61031	0.56848	0.43884	0.44926	0.39351	0.53069	0.54773	0.70556	0.49316	0.49378	0.59655	0.6005	0.5849	0.52454	0.48732	0.51497	0.66948	0.67031	0.59087	0.6013	0.57597	0.54887	0.52878	0.49807	0.75234	0.64063
66	1	58	24	8	47	7	0.442308	0.000762	0.00056	0.00114284			0.45213	0.46713	0.56413	0.55811	0.68335	0.68294	0.67104	0.56207	0.51855	0.5259	0.52617	0.58996	0.57182	0.44529	0.42772	0.32986	0.50168	0.54386	0.69139	0.49136	0.47528	0.61949	0.58778	0.59063	0.47924	0.47496	0.47799	0.66667	0.66819	0.54496	0.55401	0.58408	0.57771	0.51014	0.49086	0.72168	0.61376
67	0	46	27	2	63	4	0.43878	0.000757	0.000558	0.00112991			0.46268	0.47034	0.53186	0.54465	0.66873	0.6607	0.64665	0.54142	0.50658	0.43291	0.42172	0.55881	0.52836	0.42262	0.41981	0.46372	0.50455	0.50876	0.67904	0.439	0.43732	0.57848	0.56645	0.55363	0.4904	0.45039	0.47341	0.62794	0.6245	0.53211	0.53728	0.55821	0.5503	0.47187	0.49387	0.71782	0.61396
68	1	53	23	5	41	5	0.421757	0.000771	0.000577	0.00113747			0.4146	0.43072	0.53665	0.54013	0.64617	0.67493	0.64511	0.56827	0.53201	0.46443	0.48885	0.56406	0.54403	0.40286	0.41025	0.35386	0.44203	0.49075	0.67007	0.43251	0.42867	0.5592	0.53811	0.54854	0.47469	0.44567	0.45698	0.64631	0.62598	0.49806	0.52804	0.4976	0.50362	0.44798	0.47975	0.72359	0.56517
69	1	45	28	3	60	11	0.453302	0.000743	0.00054	0.00112399			0.45529	0.48594	0.57627	0.56889	0.68966	0.66465	0.66611	0.60777	0.53245	0.50136	0.50731	0.53623	0.52908	0.4384	0.43792	0.43239	0.52951	0.55602	0.70662	0.46761	0.45617	0.55637	0.5596	0.60964	0.48753	0.48259	0.4819	0.64284	0.63004	0.55032	0.54613	0.57793	0.54677	0.53069	0.50819	0.74332	0.58452
70	1	40	29	7	42	5	0.447455	0.000753	0.00055	0.00113693			0.43645	0.44815	0.54605	0.54278	0.66047	0.66584	0.65745	0.55998	0.51189	0.4667	0.47571	0.54482	0.53849	0.43997	0.41901	0.39027	0.51825	0.50657	0.66473	0.45847	0.46179	0.61976	0.62558	0.59835	0.48427	0.45408	0.47008	0.63894	0.65482	0.5714	0.57357	0.57208	0.54378	0.51918	0.49456	0.72674	0.59913
71	1	43	25	10	51	7	0.439896	0.000749	0.000552	0.00111909			0.42728	0.44286	0.55314	0.54721	0.67274	0.67561	0.67547	0.57628	0.53846	0.4931	0.54126	0.62253	0.58921	0.43735	0.42077	0.37586	0.51811	0.50927	0.67338	0.48198	0.47022	0.60677	0.59373	0.56911	0.45911	0.44217	0.44253	0.70347	0.69617	0.55094	0.5398	0.56753	0.55792	0.50183	0.48783	0.73959	0.63145
72	0	45	25	9	51	13	0.455219	0.000748	0.000542	0.00113778			0.47023	0.47607	0.57532	0.56828	0.70553	0.67113	0.67314	0.58972	0.5386	0.46612	0.48463	0.56389	0.54686	0.4246	0.42067	0.44552	0.51285	0.54811	0.70144	0.50405	0.49429	0.64093	0.60951	0.59196	0.50639	0.46197	0.47798	0.66182	0.67421	0.54028	0.5381	0.55985	0.54534	0.46973	0.49088	0.72517	0.64063
73	0	43	30	3	76	3	0.433812	0.000762	0.000564	0.00113659			0.43332	0.43327	0.51531	0.52027	0.66949	0.60039	0.63971	0.53133	0.49375	0.42362	0.47637	0.53435	0.53759	0.41741	0.40682	0.4403	0.5043	0.52514	0.66926	0.45541	0.44595	0.57785	0.56996	0.5562	0.49166	0.44484	0.45917	0.62469	0.64055	0.5391	0.56551	0.52734	0.51114	0.49419	0.47092	0.72338	0.60475
74	0	50	28	10	61	7	0.442126	0.000742	0.000544	0.00111785			0.45128	0.44333	0.56939	0.55243	0.68144	0.66828	0.66305	0.5622	0.50777	0.47097	0.47416	0.57066	0.54397	0.43359	0.42022	0.37527	0.52618	0.51959	0.70107	0.48272	0.45998	0.59473	0.58494	0.55941	0.47386	0.45133	0.47831	0.67271	0.66154	0.56544	0.57434	0.56006	0.52979	0.51859	0.51363	0.74422	0.62452
75	0	45	27	12	63	13	0.42753	0.000795	0.000592	0.00118001			0.43155	0.42647	0.52337	0.51571	0.65552	0.64448	0.63809	0.51755	0.48613	0.44434	0.49802	0.53968	0.52494	0.39759	0.39316	0.34877	0.4976	0.52195	0.65383	0.46292	0.46799	0.56047	0.55254	0.54168	0.45145	0.45482	0.46431	0.66172	0.65584	0.53363	0.51139	0.54687	0.53327	0.48245	0.48305	0.70129	0.55731
76	1	71	22	0	79	3	0.451682	0.000768	0.000561	0.00115931			0.4446	0.47094	0.56163	0.55905	0.68574	0.67085	0.65244	0.57623	0.55472	0.52337	0.51805	0.56663	0.53618	0.44349	0.45129	0.35389	0.48523	0.47017	0.70768	0.4815	0.47225	0.60686	0.58387	0.56603	0.49563	0.49085	0.49381	0.65874	0.65783	0.57085	0.54819	0.56722	0.5485	0.51027	0.484	0.75251	0.652
77	1	57	30	2	64	9	0.442933	0.000743	0.000547	0.00111427			0.43703	0.45445	0.53928	0.52809	0.655	0.66102	0.65787	0.56024	0.52621	0.42545	0.46984	0.58334	0.53988	0.41055	0.4067	0.2841	0.51603	0.50562	0.66882	0.47754	0.46754	0.58081	0.55579	0.57033	0.52197	0.47869	0.48398	0.67888	0.65755	0.54939	0.55121	0.57506	0.56013	0.50278	0.49815	0.72518	0.60883
78	1	59	26	5	46	6	0.422529	0.000781	0.000585	0.00115197			0.40834	0.42832	0.4974	0.53882	0.6454	0.64599	0.65007	0.52824	0.49986	0.48898	0.47991	0.54426	0.51848	0.40243	0.39552	0.37833	0.48246	0.48952	0.67577	0.46106	0.4628	0.59604	0.59573	0.56768	0.46418	0.44153	0.45396	0.64228	0.65864	0.50916	0.51225	0.5735	0.54412	0.46126	0.44769	0.72258	0.64633
79	0	58	28	6	58	9	0.444556	0.00074	0.000543	0.00112193			0.45405	0.4699	0.5484	0.56918	0.7141	0.65978	0.65394	0.58266	0.54906	0.4396	0.43436	0.58366	0.54954	0.43114	0.42697	0.43849	0.48346	0.49847	0.69252	0.48205	0.48271	0.63046	0.6231	0.5929	0.46314	0.47804	0.48102	0.67525	0.67525	0.53435	0.54523	0.56409	0.54114	0.45759	0.44691	0.74256	0.61425
80	1	61	27	5	73	12	0.463515	0.000718	0.000518	0.00109408			0.49495	0.49431	0.60069	0.57771	0.68972	0.69142	0.69191	0.63839	0.59347	0.46103	0.5278	0.55468	0.55046	0.45838	0.45289	0.36531	0.53782	0.55932	0.71585	0.48425	0.47281	0.6055	0.58673	0.61405	0.52523	0.5032	0.50515	0.68928	0.66973	0.59664	0.6081	0.60054	0.59001	0.53069	0.52394	0.75523	0.61424
81	0	54	26	0	64	6	0.440745	0.000752	0.000553	0.00112541			0.44336	0.44919	0.51227	0.50852	0.66297	0.65842	0.6571	0.5555	0.52416	0.47136	0.44039	0.58006	0.5548	0.43041	0.42861	0.35035	0.47563	0.50924	0.67417	0.48741	0.48118	0.59246	0.57868	0.5627	0.49394	0.47071	0.48394	0.64339	0.64392	0.58073	0.5735	0.56816	0.56354	0.51882	0.50243	0.74061	0.61291
82	1	42	27	9	53	5	0.45953	0.000736	0.00053	0.00112668			0.47415	0.48131	0.58609	0.57343	0.70867	0.68228	0.70359	0.62229	0.55059	0.48386	0.488	0.54202	0.52319	0.44823	0.43672	0.40579	0.51183	0.53046	0.72762	0.4841	0.48368	0.62017	0.60544	0.59356	0.48134	0.46325	0.48449	0.64716	0.66791	0.58443	0.58606	0.57021	0.54716	0.50101	0.49118	0.76469	0.60681
83	0	51	26	3	66	4	0.467183	0.000732	0.000524	0.00112098			0.47366	0.45996	0.58051	0.56664	0.69211	0.70225	0.67513	0.62671	0.58862	0.53592	0.52794	0.55656	0.51612	0.46503	0.45009	0.42081	0.58238	0.57209	0.69702	0.51752	0.49148	0.59166	0.58679	0.60287	0.5129	0.49126	0.4977	0.67392	0.67429	0.60019	0.58183	0.57745	0.56795	0.538	0.53328	0.75305	0.61244
84	0	56	30	5	50	14	0.42761	0.000748	0.000558	0.00110743			0.42609	0.43149	0.53184	0.5336	0.66596	0.61125	0.63226	0.50948	0.50135	0.4296	0.46712	0.56332	0.54064	0.40197	0.39523	0.4162	0.49626	0.52507	0.65164	0.44149	0.45193	0.54558	0.54735	0.57792	0.47589	0.45046	0.44894	0.62682	0.63097	0.52678	0.53662	0.55499	0.53366	0.51225	0.47202	0.72916	0.57265
85	0	57	27	0	53	8	0.442109	0.000754	0.000554	0.00112993			0.44359	0.46354	0.55121	0.55016	0.69557	0.6549	0.67574	0.58929	0.51997	0.4728	0.52593	0.56487	0.58518	0.44837	0.44703	0.40503	0.49923	0.50983	0.67933	0.49599	0.48387	0.59811	0.5666	0.6094	0.50411	0.45997	0.47305	0.6303	0.63252	0.55963	0.5705	0.55465	0.53345	0.51132	0.50104	0.74412	0.61833
86	1	66	27	0	56	3	0.415434	0.000802	0.000606	0.00116888			0.42576	0.47706	0.54222	0.53771	0.62689	0.64387	0.65771	0.57384	0.51932	0.4369	0.47017	0.5671	0.56315	0.38755	0.38613	0.38152	0.48941	0.52362	0.67255	0.47347	0.45745	0.59224	0.58804	0.55741	0.51216	0.41949	0.41248	0.62821	0.61362	0.49067	0.49394	0.55336	0.53776	0.44731	0.45563	0.73523	0.61574
87	0	58	28	0	70	4	0.453521	0.000741	0.000538	0.00112439			0.46473	0.47225	0.54997	0.54251	0.70158	0.66079	0.68522	0.56579	0.51388	0.45736	0.47414	0.5606	0.5641	0.44209	0.43685	0.43353	0.50902	0.52436	0.6957	0.50086	0.49047	0.57797	0.57	0.58192	0.45285	0.45857	0.50085	0.64928	0.64565	0.57646	0.57144	0.55628	0.52319	0.52929	0.51294	0.72715	0.62928
88	1	50	29	5	77	3	0.439563	0.000753	0.000554	0.00113165			0.43656	0.44797	0.52349	0.54388	0.7042	0.65052	0.65152	0.5854	0.5412	0.42033	0.4521	0.55159	0.52412	0.41296	0.4163	0.41299	0.48849	0.50259	0.71762	0.46703	0.44448	0.5945	0.57916	0.58701	0.49048	0.42775	0.44338	0.61955	0.62738	0.52248	0.52882	0.55362	0.5207	0.46998	0.46338	0.71343	0.61005
89	1	49	22	12	72	2	0.430233	0.000786	0.000583	0.00116889			0.4151	0.40153	0.5387	0.54582	0.66027	0.65912	0.66336	0.54331	0.50619	0.46901	0.45701	0.55468	0.56047	0.45275	0.43435	0.29427	0.5259	0.51592	0.66171	0.48504	0.47213	0.58583	0.57685	0.59533	0.47842	0.43479	0.44154	0.66849	0.65012	0.5521	0.57543	0.55436	0.54108	0.50439	0.49324	0.7408	0.62773
90	0	56	25	7	63	14	0.447855	0.00074	0.000541	0.00111586			0.47189	0.47076	0.54813	0.54619	0.68877	0.65811	0.62911	0.51557	0.51257	0.43822	0.43775	0.54884	0.52176	0.44451	0.43677	0.464	0.50254	0.49647	0.69387	0.48406	0.4846	0.57416	0.56829	0.57518	0.52279	0.49272	0.495	0.64445	0.63298	0.5623	0.55768	0.5632	0.53381	0.50917	0.50946	0.72935	0.58279
91	0	54	29	13	45	9	0.430429	0.000772	0.000574	0.00114535			0.43617	0.44861	0.50483	0.51588	0.67579	0.6451	0.63148	0.57017	0.52819	0.47558	0.51098	0.53386	0.50963	0.40312	0.40443	0.44133	0.47057	0.48806	0.66132	0.41842	0.46844	0.57467	0.56123	0.54401	0.48736	0.44512	0.45895	0.61963	0.60862	0.53922	0.5139	0.54178	0.5133	0.45732	0.48521	0.70594	0.56527
92	1	59	28	5	66	3	0.446525	0.00077	0.000564	0.00115995			0.42764	0.46261	0.56114	0.56154	0.66333	0.68782	0.67984	0.61345	0.58111	0.50971	0.51112	0.59654	0.55399	0.43785	0.41462	0.36004	0.48691	0.48025	0.67131	0.50504	0.51841	0.63572	0.61691	0.61965	0.51312	0.4911	0.50302	0.67937	0.68478	0.54325	0.56136	0.60558	0.55042	0.51494	0.47183	0.72888	0.64624
93	0	64	29	4	64	5	0.419114	0.000782	0.000589	0.0011409			0.42419	0.42811	0.5127	0.50858	0.63426	0.65311	0.64279	0.55521	0.53026	0.47067	0.48542	0.59566	0.53147	0.40109	0.42139	0.35586	0.45992	0.50406	0.64393	0.47627	0.46122	0.58902	0.57437	0.59252	0.47605	0.46011	0.46428	0.6146	0.59873	0.54698	0.52959	0.53758	0.50557	0.48718	0.5024	0.72314	0.60643
94	0	65	27	2	61	4	0.439959	0.000754	0.000555	0.0011192			0.44645	0.45704	0.54938	0.54734	0.65847	0.66314	0.65875	0.58892	0.54502	0.50512	0.5278	0.5507	0.55996	0.41075	0.40817	0.40104	0.4904	0.50949	0.67535	0.48179	0.49132	0.60117	0.60124	0.58396	0.48504	0.48239	0.49884	0.6339	0.63036	0.58866	0.59677	0.58865	0.57015	0.53345	0.54183	0.73519	0.62206
95	1	59	25	9	64	12	0.441451	0.000767	0.000566	0.00114679			0.43808	0.44056	0.56723	0.54724	0.64789	0.68757	0.67343	0.56859	0.54309	0.46551	0.52245	0.60095	0.5827	0.43285	0.4437	0.27842	0.48118	0.50801	0.68885	0.46953	0.45486	0.61974	0.60144	0.61522	0.49887	0.47731	0.48035	0.71456	0.6996	0.50439	0.51573	0.56666	0.56415	0.48505	0.4802	0.72649	0.64481
96	1	46	28	4	43	8	0.457745	0.000741	0.000536	0.00112539			0.47308	0.48273	0.54887	0.54632	0.70934	0.63971	0.64925	0.61018	0.55709	0.4784	0.50044	0.52999	0.51817	0.45737	0.44199	0.41491	0.52514	0.51844	0.6932	0.48817	0.47575	0.58295	0.58422	0.59202	0.48546	0.47794	0.49658	0.63492	0.645	0.55953	0.56727	0.54879	0.52657	0.51164	0.49163	0.74511	0.63325
97	1	50	29	12	42	10	0.459175	0.000736	0.00053	0.00112428			0.48222	0.48701	0.57623	0.57224	0.73286	0.6815	0.68823	0.62757	0.61184	0.47806	0.51032	0.5301	0.5054	0.44808	0.43925	0.46338	0.51171	0.52611	0.73583	0.49247	0.49246	0.6154	0.59181	0.59433	0.49675	0.47343	0.47711	0.65704	0.64435	0.55499	0.55357	0.55447	0.544	0.53048	0.51114	0.7527	0.63631
[truncated: 17 more columns]
